# Supplementary material for: Cortisol excess in chronic kidney disease – A review of changes and impact on mortality
Source: Front Endocrinol (Lausanne). 2023 Jan 17;13:1075809. doi: 10.3389/fendo.2022.1075809 (PMC9886668; doi:10.3389/fendo.2022.1075809)
Supplement: Supplementary file 1 [file Table_1.xlsx]

## Sheet: Search Terms
	Search list 1: Identification of studies on chronic kidney disease
	Subject headings	1	Kidney Diseases
		2	Renal Insufficiency
		3	Renal Insufficiency, Chronic [exploded]
		4	Uraemia
		5	Renal Dialysis [exploded]
	Text words	6	“chronic kidney” or “chronic renal”
		7	“CKF” or “CKD” or “CRD”
		8	“predialysis” or “pre-dialysis”
		9	“dialysis”
		10	“hemodialysis” or “haemodialysis”
		11	“hemofiltration” or “haemofiltration”
		12	“hemodiafiltration” or “haemodiafiltration”
		13	“CAPD” or “CCPD” or “APD”
		14	“end-stage renal” or “end-stage kidney” or “endstage renal” or “endstage kidney”
		15	“ESRF” or “ESKF” or “ESRD” or “ESKD”
		16	“ur(*)emi*”
	Combined search	17	1 or 2 or 3 or 4 or 5 or 6 or 7 or 8 or 9 or 10 or 11 or 12 or 13 or 14 or
			15 or 16
	Search list 2: Identification of studies on cortisol regulation
	Subject headings	18	Corticotropin-Releasing Hormone
		19	Adrenocorticotropic Hormone
		20	Hydrocortisone
		21	Cortisone
		22	Corticosterone
		23	Receptors, Glucocorticoid
		24	11betaHydroxysteroid Dehydrogenases [exploded]
	Text words	25	“acth”
		26	“corticotrop*”
		27	“adrenocorticotrop”
		28	“hydrocortisone”
		29	“cortisol”
		30	“cortisone”
		31	“corticosterone”
		32	(“corticoid” or “corticoids” or “glucocorticoid” or “glucocorticoids” or “glucocorticosteroid” or “glucocorticosteroids”)
			within 3 words of
			(“receptor” or “receptors”)
		33	(“11beta*” or “11beta*” or “11 beta*” or “11b*”)
			within 4 words of
			(“*dehydrogenase” or “*dehydrogenases” or “*reducatase” or “*reductases” or “*hsd*”).
		34	“hsd11b*”
	Combined search	35	18 or 19 or 20 or 21 or 22 or 23 or 24 or 25 or 26 or 27 or 28 or 29 or
			30 or 31 or 32 or 33 or 34
	Final search
	Final search	36	17 and 35

## Sheet: Table S1_morning blood cortisol
	Table S1: Morning Blood Cortisol Levels in CKD
	Citation	Study Population	n total	Groups	n per group	Age	Male	Plasma Cortisol* (nM)	Correlation with Renal Function	Finding	Notes
	Studies reporting no significant difference for morning cortisol
	Asao et al. (2016)	Patients with Type 2 Diabetes (eGFR >15)	77	n/a		60±14.6 (mean±s.d.)	0.649351		n.s. [for cortisol & eGFR]	n.s.
	Karu et al. (2016)	CKD stage 4	27	n/a		76.4 ± 7.3	0.67		Pearson r=0.07 (p>0.05) [for cortisol & eGFR]	n.s.	limited spread of eGFR within cohort/ no appropriate control group
	Ruscher et al. (2015)	Haemodialysis patients & Healthy controls	18	CKD stage 5 (HD)	9	65.4±12.1 (mean±s.d.)	1	ca. 315 (mean)		n.s.	mean read from Figure 4
				Healthy Controls	9	59.4±12.3	1	ca. 330
	Raff et al. (2013)	Patients on Dialysis and Healthy Controls	24	CKD stage 5 (HD)	16	46 [35-59] (median; IQR)	0.875	ca 340 (mean)		n.s.	mean read from Figure 1
				Healthy Controls	8	59 [49-63]	0.75	ca 300
	Zoladz et al. (2012)	Patients on Dialysis and Healthy Controls	43	CKD stage 5 (HD)	20	69.8±2.9 (mean±s.d.)	1	450±24 (mean±s.d.)		n.s.	no time restriction for sample collection
				Healthy Controls	23	69.1±2	1	491±26
	Deshmukh et al. (2005)	Patients with CKD and Healthy Controls	11	CKD stage 5 (pre-dialysis, HD or PD)	7	42±4 (mean±s.d.)	0.857143	457.9±85.5 (mean±s.d.)		n.s.
				Healthy Controls	4	47±7	0.5	455.2±49.7
	Oguz et al. (2003)	Male Patients with CKD	60	Healthy Controls	14	27.43±10.34 (mean±s.d.)	1	398.1±157 (mean±s.d.)		n.s.
				eGFR 60-90	5	27.93±8.9	1	391.7±112
				CKD stage 3	12	27.17±10.89	1	381.5±100.4
				CKD stage 4	13	35.54±13.64	1	379.9±116.1
				CKD stage 5 (HD)	16	35.19±14.12	1	414.1±87.2
	N'Gankam et al. (2002)	Patients on Dialysis and Healthy Controls	97	CKD stage 5 (HD)	63	68 [30-91] (median; IQR)	0.650794	317.2±102.1 (mean±s.d.)		n.s.
				Healthy Controls	34	54 [24-78]	0.588235	264.8±80
	Homma et al. (2001)	Patients on Dialysis, Patients with Diabetes and Healthy Controls	149	Healthy Controls	69	29.6±12.1 (mean±s.d.)	0.550725	304±129.1 (mean±s.d.)		n.s.	age mismatch between groups
				Diabetes Mellitus	44	57.2±11.6	0.772727	301.2±43.6
				CKD stage 5 (HD)	36	61.6±11.2	0.583333	263.4±82.2
	Gunduz et al. (2001)	Patients with Renal Amyloidosis and Healthy Controls	37	CKD stage 1 - 5 (incl HD or PD)	21	32.68±15.29 (mean±s.d.)	0.52381	458.5±163.9 (mean±s.d.)		n.s.
				Healthy Controls	16	39.94±9.79	0.375	476.4±114.8
	Jenkins et al. (1999)	Patients on Dialysis and Healthy Controls	24	Young CKD 5 (HD)	6	20-40 (range)	n.r.	575±49 (mean±s.d.)		n.s.
				Young CKD 5 (HD) & malnourished	6	20-40		623±118
				Aged CKD 5 (HD) & malnourished	6	50-70		542±53
				Young Healthy Controls	6	20-40		756±111
	Clodi et al. (1998)	Patients on Dialysis and Healthy Controls	21	CKD stage 5 (HD)	7	49.0±6.2 (mean±s.e.m.)	1	182.1±19.3 (mean±s.e.m.)		n.s.
				CKD stage 5 (PD)	7	43.5±4.8	1	217.9±27.6
				Healthy Controls	7	39.6±4.2	1	146.2±11
	van Herle et al. (1998)	Patients on Haemodialysis and Healthy Controls	11	CKD stage 5 (HD)	6	41 [19-60] (mean, range)	0.5	488±39 (mean±s.e.m.)		n.s.
				Healthy Controls	5	n.r. [19-50]	0.4	458±74
	Morineau et al. (1997)	Patients on Dialysis and Healthy Controls	60	Healthy Controls	50	n.r.	n.r.	344±81 (mean±s.d.)		n.s.
				CKD stage 5 (HD)	10			387±98
	Letizia et al. (1996)	Patients on Dialysis and Healthy Controls	34	CKD stage 5 (HD)	14	51.9±17.2 (mean±s.d.)	0.57	676±300 (mean±s.d.)		n.s.
				Healthy Controls	20	47.0±11.5	0.65	617±110
	Vigna et al. (1995)	Patients on Dialysis for >10 years & Healthy Controls	17	CKD stage 5 (HD)	10	38-71 (range)	0.6	550.6±139.9 (mean±s.d.)		n.s.
				Healthy Controls	7	n.r.	n.r.	349.2±122.5
	Fouque et al. (1995)	Patients on Dialysis and Healthy Controls	18	Healthy Controls	6	35.8±6.7 (mean±s.d.)	n.r.	402.8±49.7 (mean±s.e.m.)		n.s.
				CKD stage 5 (HD)	6	41.5±4.7		284.1±41.4
				CKD stage 5 (PD)	6	43.5±5.1		284.1±46.9
	Studies reporting higher morning cortisol in CKD
	Rodriguez-Gutierrez et al. (2021)	Patients with CKD (stage 3 to 5D)	60	CKD stage 3	15	58±9.6 (mean±s.d.)	0.4	418.2±121.8 (mean±s.d.)	Pearson r=-0.39 (p=0.002) [for cortisol & eGFR]	negative correlation of cortisol with eGFR (p=0.002); trend for higher cortisol with advancing CKD groups (p=0.05)	RRT modality not specified
				CKD stage 4	15	55.2±8.2	0.666667	469±124
				CKD stage 5 (no RRT)	15	52.4±8.7	0.6	594.2±301.1
				CKD stage 5 (RRT)	15	51.8±15	0.533333	590.6±228
	Vitolo et al. (2016)	Patients with Obesity (BMI>40 & normal creatinine)	50	n/a		44.2±11.8 (mean±s.d.)	0.38		Pearson r=-0.31 (p=0.03) [for cortisol & mGFR]	negative correlation of cortisol with mGFR (p=0.03)	association not significant in multivariable regression; proteinuria or creatinine outside normal range were exclusion criteria
	Li et al. (2016)	Patients with Hypertension (eGFR >30)	178	eGFR 30-90	104	68 [62-72] (median; IQR)	0.653846	394±93.4 (mean±s.d.)	Pearson r=-0.23 (p=0.012) [for cortisol & eGFR]	negative correlation of cortisol with eGFR (p=0.012); higher cortisol in low eGFR group (p=0.001)	association significant in multivariable regression; age mismatch between groups
				eGFR >90	74	54 [47-63]	0.675676	343.2±98.4
	Olsen et al. (2015)	Patients with Adrenal Adenoma (eGFR >30)	164	eGFR >90	57	63 [53-69] (median; IQR)	0.473684	426 [352-534] (median; IQR)		higher cortisol with eGFR 30-60 vs eGFR >60 (p=0.02)	age mismatch between groups
				eGFR 60-90	90	64 [60-72]	0.444444	467 [379-559]
				eGFR 30-60	17	73 [67-78]	0.235294	541 [541-645]
	Afsar et al. (2014)	Renal Outpatients	174	all	174	52.2±16.3	0.454023	529.3±175.9 (mean±s.d.)	Spearman ρ=-0.209 (p=0.015) [for cortisol & CrCl; based on non-dialysis study population n=136]	negative correlation of cortisol with creatinine clearnace (p=0.015)	sampling procedure and assay not reported
				no CKD	58	n.r.	n.r.	472.3±138.4
				CKD stage 3	41			490.2±214.3
				CKD stage 4	25			541.6±172.8
				CKD stage 5 (no RRT)	12			569.9±101
				CKD stage 5 (HD)	38			637.8±153.7
	Armaly et al. (2012)	Patients on Haemodialysis and Healthy Controls	97	CKD stage 5 (HD)	71	61.9 ± 14.1 (mean±s.e.m.)	0.39	468±15 (mean±s.e.m.)		higher cortisol in dialysis group (p<0.001)
				Healthy Controls	26	59.3 ± 7.3	n.r.	330±31
	Guder et al. (2006)	Patients with Heart Failure (eGFR >15)	294	n/a		66.2±12.4 (mean±s.d.)	0.656463		std. β coefficient =0.241 (p<0.001) [for cortisol & CKD stage]	positive correlation of cortisol with CKD stage (p<0.001)	association significant in multivariable regression
	Chan et al. (2004)	Patients undergoing Creatinine Clearnace Testing	82	CrCl <20ml/min	14	n.r.	n.r.	n.r.		higher cortisol with CrCl <20 (p=0.002)
				CrCl >20ml/min	68
	Studies reporting lower morning cortisol in CKD
	Arregger et al. (2014)	Patients on Dialysis with Hypotension	80	Normal Cortisol & Aldosterone Response to Synacthen (A)	15	44.6±8.1 (mean±s.d.)	0.333333	364.3±76.7 (mean±s.d.)		lower cortisol in groups B or C vs control group (p<0.05)	48 patients on HD, 2 patients on CAPD
				Blunted Cortisol & Aldo Synacthen response (B)	4	51±2.9	0.5	214.7±17.1
				Subnormal Cortisol & Normal Aldo Response to Synacthen ( C)	6	39.6±8	0.666667	212±18.5
				Normal Cortisol & Blunted Aldo Response to Synacthen (D)	9	41±10	0.777778	323.3±105.2
				Normal Cortisol Response to Synacthen & High Basal Aldo ( E)	16	45.8±9.4	0.5	389.3±80.7
				Healthy Controls	30	43.7±8.8	0.466667	337±100
	Svensson et al. (2002)	Patients with Type 1 Diabetes	29	no CKD	10	49.9±1.6 (mean±s.d.)	0.5	524±19.3 (mean±s.d.)		lower cortisol in reduced eGFR group (p<0.05)
				Albuminuria only	11	47.5±2.4	0.636364	510±43.1
				reduced eGFR (range 43-73)	8	48.5±2.5	0.625	382±37.7
	Abbreviations: eGFR - estimated glomerular filtration rate; mGFR - measured glomerular filtration rate; CrCl - creatinine clearance; n.s. - not statistically significant; n/a - not applicable; s.d. - standard deviation; IQR - inter-quartile range; s.e.m. - standard error of the mean; HD - haemodialysis; PD - peritoneal dialysis; RRT - renal replacement therapy; BMI - body mass index; n.r. - not r…
	*Cortisol concentrations reported in µg/dL were converted to nM (1 µg/dL of cortisol = 27.586 nM)

## Sheet: Table S2_diurnal cortisol
	Table S3: Evening Cortisol Levels in CKD
	Citation	Study Population	n total	Groups	n per group	Age	Male	Diurnal Measurment*				Finding
	Studies reporting higher evening cortisol in CKD
								11pm saliva cortisol (nM)		8am/11pm saliva cortisol ratio
	Cardoso et al. (2016)	Renal & Endocrine Outpatients and Healthy Controls	120	CKD stage 1	20	44±15 (mean±s.d.)	0.25		1.5±0.8 (mean±s.d.)		8.5±5.5 (mean±s.d.)	high evening cortisol in CKD 3 or 4 vs CKD 1 or control group by either diurnal measurement (p<0.05)
				CKD stage 2	20	48±17	0.2		1.7±1		8.4±6
				CKD stage 3	20	49±13	0.35		2.2±0.9		5.6±3.9
				CKD stage 4	20	51±21	0.25		2.4±1		5.2±3.9
				Healthy Controls	40	50±10	0.5		1.8±0.8		6.7±2.9
								10pm plasma cortisol (nM)		10pm saliva cortisol (nM)
	Raff et al. (2013)	Patients on Dialysis and Healthy Controls	24	CKD stage 5 (HD)	16	46±35-59 (median±IQR)	0.875		ca 150 (mean~)		ca 6 (mean~)	high evening cortisol in CKD 5 (HD) vs control group by either diurnal measurement (p<0.05)
				Healthy Controls	8	59±49-63	0.75		ca 75		ca 1
	Martins et al. (2012)	Patients with resistant hypertension & failed dexamethasone suppression test	112	n/a		67.9±10.8 (mean±s.d.)	0.39		n.r. (Note: relevant summary statistic not reported)			CKD more prevlanet in group with 23pm salivary F>3.6nM than group with F<3.6nM
								8pm plasma cortisol (nM)
	Deshmukh et al. (2005)	Patients with CKD and Healthy Controls	11	CKD stage 5 (pre-dialysis, HD or PD)	7	42±4 (mean±S.E.M.)	0.857143		137.9±16.6 (mean±s.e.m.)			high evening cortisol in CKD 5 vs control group (p<0.05)
				Healthy Controls	4	47±7	0.5		275.9±30.3
	Studies reporting no significant difference for evening cortisol
								4pm plasma cortisol
	Vitolo et al. (2016)	Patients with Obesity (BMI>40 & normal creatinine)	50	n/a		44.2±11.8 (mean±S.D.)	0.38		no correlation with mGFR (p= n.r.)			n.s. (Note: proteinuria or creatinine outside normal range were exclusion criteria)
								9pm blood cortisol (nM)
	Ruscher et al. (2015)	Haemodialysis patients & Healthy controls	18	CKD stage 5 (HD)	9	65.4±12.1 (mean±s.d.)	1		ca. 180 (mean~)			trend for high evening cortisol, but not statistically significant
				Healthy Controls	9	59.4±12.3	1		ca. 100
	*Cortisol concentrations reported in µg/dL were converted to nM (1 µg/dL of cortisol = 27.586 nM); ~mean read from figure.

## Sheet: Table S3_saliva cortisol
	Table S2: Morning Saliva Cortisol Levels in CKD
	Citation	Study Population	n total	Groups	n per group	Age	Male	Saliva Cortisol* (nM)	Finding
	Studies reporting no significant difference for morning salivary cortisol
	Cardoso et al. (2016)	Renal & Endocrine Outpatients and Healthy Controls	120	CKD stage 1	20	44±15 (mean±s.d.)	0.25	10±4.7 (mean±s.d.)	n.s. [for correlation between saliva cortisol & eGFR]
				CKD stage 2	20	48±17	0.2	9.9±5
				CKD stage 3	20	49±13	0.35	9.9±4
				CKD stage 4	20	51±21	0.25	9.5±3.2
				Healthy Controls	40	50±10	0.5	11.2±3.9
	Raff et al. (2013)	Patients on Dialysis and Healthy Controls	24	CKD stage 5 (HD)	16	46 [35-59] (median; IQR)	0.875	ca 11.5 (mean~)	n.s.
				Healthy Controls	8	59 [49-63]	0.75	ca 12
	Morineau et al. (1997)	Patients on Dialysis and Healthy Controls	60	Healthy Controls	50	n.r.	n.r.	9.3±4 (mean±s.d.)	n.s.
				CKD stage 5 (HD)	10			9.9±5.8
	Studies reporting lower salivary cortisol in CKD
	Arregger et al. (2014)	Patients on Dialysis with Hypotension (HD/PD: 48/2)	80	Normal Cortisol & Aldosterone Response to Synacthen (A)	15	44.6±8.1 (mean±S.D.)	0.333333	10.5±3.7 (mean±s.d.)	lower cortisol in groups B or C vs control group (p<0.05)
				Blunted Cortisol & Aldo Synacthen response (B)	4	51±2.9	0.5	4±0.26
				Subnormal Cortisol & Normal Aldo Response to Synacthen ( C)	6	39.6±8	0.666667	3.7±0.7
				Normal Cortisol & Blunted Aldo Response to Synacthen (D)	9	41±10	0.777778	9.8±4.9
				Normal Cortisol Response to Synacthen & High Basal Aldo ( E)	16	45.8±9.4	0.5	11.9±5.2
				Healthy Controls	30	43.7±8.8	0.466667	11±4
	*Cortisol concentrations reported in µg/dL were converted to nM (1 µg/dL of cortisol = 27.586 nM); ~mean read from figure.

## Sheet: Table S4_urine glucocorticoids
	Table S4: Cortisol and Cortisol Metabolite Measurements in Urine
	Citation	Study Population	n total	Groups	n per group	Age	Male	Measurement of urinary glucocorticoid excretion				Finding
	Studies reporting total glucocorticoid metabolites in 24-hour urine
								24h urine total GC metabolites (nmol)
	McQuarrie et al. (2013)	Patients with CKD or essential hypertension	100	CKD stage 3/4	70	58.2±12.8 (mean±s.d.)	0.757143		23479±13938 (mean±s.d.)			n.s.
				Essential hypertension	30	55.4±9.2	0.833333		27735±13758
								24h urine total GC metabolites
	Henschkowski et al. (2008)	Patients with hypertension	163	n/a		49.6 [18-84] (mean; range)	0.570552		no correlation with CrCl (p=0.33)			n.s.
								24h urine total GC metabolites
	Quinkler et al. (2005)	Patients with CKD undergoing kidney biospy	95	n/a		49.3 [18-83] (mean; range)	0.557895		no correlation with CrCl (p=n.r.)			n.s.
	Studies reporting unchanged cortisol excretion in urine
								24h urine free cortisol (nmol)
	Chan et al. (2004)	Patients undergoing Creatinine Clearnace Testing	82	CrCl >60 ml/min (A)	49	n.r.	n.r.		172 [152-284] (median; IQR)			lower urinary free cortisol with CrCl <60 than CrCl >60 (p<0.001); lower urinary free cortisol with CrCl <20 than CrCl 20-60 (p<0.05)
				CrCl 20-60ml/min (B)	19				109 [88-145]
				CrCl <20ml/min ( C)	14				27.8 [6.9-36.4]
								morning urine cortisol (nM)		midnight urine cortisol (nM)
	Oguz et al. (2003)	Male Patients with CKD	60	Healthy Controls	14	27.43±10.34 (mean±S.D.)	1		39.84±26.45 (mean±s.d.)		9.6±8.67 (mean±s.d.)	lower urinary cortisol with advancing renal impairment (p=0.00001 for morning samples, p=0.074 for midnight sample)
				eGFR 60-90	5	27.93±8.9	1		21.01±10.44		3.19±3.51
				CKD stage 3	12	27.17±10.89	1		33.23±25.9		8.74±13.15
				CKD stage 4	13	35.54±13.64	1		11.17±9.25		5.1±8.51
				CKD stage 5 (HD)	16	35.19±14.12	1		8.68±5.46		3.67±2.54
	Abbreviations: GC - glucocorticoids; GCMS - gas chromatography/mass spectrometry; HPLA - high-performance liquid chromatography.

## Sheet: Table S5_Synacthen test
	Table S5: Synacthen Tests in CKD
	Citation	Study Population	n total	Groups	n per group	Age	Male	Test Conditions		ACTH Response*				Findings	Notes
	Studies reporting comparable Synacthen response
										cortisol (nM) after ACTH
	Oguz et al. (2003)	Male Patients with CKD	60	Healthy Controls	14	27.43±10.34 (mean±s.d.)	1	ACTH dose: Interval: Cortisol cut-off:	250µg IV 30min >496nM or increment >193nM		615.4±155 (mean±sd)			n.s
				eGFR 60-90	5	27.93±8.9	1				600±109.2
				CKD stage 3	12	27.17±10.89	1				587.6±101
				CKD stage 4	13	35.54±13.64	1				588.1±118.3
				CKD stage 5 (HD)	16	35.19±14.12	1				620.1±83
	Clodi et al. (1998)	Patients on Dialysis and Healthy Controls	21	CKD stage 5 (HD)	7	49.0±6.2 (mean±s.e.m.)	1	ACTH dose: Interval: Cortisol cut-off:	1µg, 5µg & 250µg 0-120min n/a	cortisol increment in response to exogenous ACTH comparable in three different groups				n.s.	non-significant trend toward diminished response with ACTH 1ug in HD group
				CKD stage 5 (PD)	7	43.5±4.8	1
				Healthy Controls	7	39.6±4.2	1
										cortisol (nM) after ACTH
	Vigna et al. (1995)	Patients on Dialysis for >10 years & Healthy Controls	17	CKD stage 5 (HD)	10	38-71 (range)	0.6	ACTH dose: Interval: Cortisol cut-off:	250µg IV 0-90min n/a		625±164 (mean±sd)			n.s	ovine CRH stimulation: mild delay in the maximum response peak of ACTH (peak at 60 min vs. 30 min) and a prolonged cortisol dismission was observed in HD patients compared to controls.
				Healthy Controls	7	n.r.	n.r.				858±165
	Studies reporting augmented Synacthen response
										cortisol (nM) after ACTH
	Rodriguez-Gutierrez et al. (2021)	Patients with CKD (stage 3 to 5D)	60	CKD stage 3	15	58±9.6 (mean±s.d.)	0.4	ACTH dose: Interval: Cortisol cut-off:	1µg IV 30-60min >469nM		895.6±157.1 (mean±sd)		Pearson r= -0.4 (p=0.002) [for correlation with eGFR]	ACTH-stimulated cortisol correlates negatively with eGFR (p=0.002); differential cortisol response between eGFR groups (p=0.03)	Differences in cortisol less pronounced at 30min than at 60min
				CKD stage 4	15	55.2±8.2	0.666667				931.5±164.4
				CKD stage 5 (no RRT)	15	52.4±8.7	0.6				1083±342.6
				CKD stage 5 (RRT)	15	51.8±15	0.533333				1112.1±221.5
	Studies reporting insufficient Synacthen response
										proportion with eGFR<30ml/min
	Manosroi et al. (2020)	Endocrine outpatients with Adrenal Insufficiency Test	517	Adrenal insufficiency	128	56.6±17.0 (mean±s.d.)	0.53125	ACTH dose: Interval: Cortisol cut-off:	1µg or 250µg IV 30-60min >500nM		0.086			CKD (eGFR<30ml/min) more prevalent among patients with adrenal insufficiency (p=0.001)	association significant in multivariable regression (p<0.001); groups mismatched for age; ACTH dose changed during data collection
				No adrenal insufficiency	389	48.8±17.3	0.506427				0.013
										proportion with failed SST
	Karangizi et al. (2019)	Renal outpatients with glucocorticoid-treated glomerular disase	123	n/a		51.9±18.3 (mean±s.d.)	0.512195	ACTH dose: Interval: Cortisol cut-off:	250µg IM 30min >550nM or 450nM		0.463			Adrenal insufficiency common among CKD patients receiving glucocorticoid therapy	Cortisol assay changed during data collection
										proportion with failed SST
	Arregger et al. (2008)	Patients on Haemodialysis with Hypotension	50	CKD 5 (HD)	29	n.r.	n.r.	ACTH dose: Interval: Cortisol cut-off:	25µg IM 30min >20nM (in saliva)		0.207			Adrenal insufficiency common among patients on haemodialysis with hypotension	Healthy control group used for setting reference range rather than for direct comparison
				Healthy Controls	21	n.r.	n.r				0
										cortisol (nM) after 1µg ACTH		cortisol (nM) after 250µg ACTH
	Gunduz et al. (2001)	Patients with Renal Amyloidosis and Healthy Controls	37	CKD stage 1 - 5 (incl HD or PD)	21	32.68±15.29 (mean±s.d.)	0.52381	ACTH dose: Interval: Cortisol cut-off:	1µg & 250µg IV 30min >552nM		742.6±291.6 (mean±sd)		681.4±241.7 (mean±sd)	impaired cortisol response with 250µg in CKD group (p<0.05); n.s. with ACTH 1µg	19% and 10% of CKD has insufficient cortisol reponse with 1µg and 250µg ACTH respectively
				Healthy Controls	16	39.94±9.79	0.375				940.7±315		844.7±158.1
	Abbreviations: SST - short synacthen test; CRH - corticotrophin releasing hormone.
	*Cortisol concentrations reported in µg/dL were converted to nM (1 µg/dL of cortisol = 27.586 nM)

## Sheet: Table S6_ACTH
	Table S6: ACTH levels in CKD
	Citation	Study Population	n total	Groups	n per group	Age	Male	Plasma ACTH* (pg/ml)		Findings
	Studies reporting higher ACTH in CKD
								8am ACTH	midnight ACTH
	Raff et al. (2013)	Patients on Dialysis and Healthy Controls	24	CKD stage 5 (HD)	16	46 [35-59] (median; IQR)	0.875	ca 40 (mean)	ca 36 (mean)	high midnight ACTH in dialysis group (p<0.05)
				Healthy Controls	8	59 [49-63]	0.75	ca 40 (mean)	ca 14 (mean)
								8am ACTH	8pm ACTH
	Deshmukh et al. (2005)	Patients with CKD and Healthy Controls	11	CKD stage 5 (pre-dialysis, HD or PD)	7	42±4 (mean±s.d.)	0.857143	54.2±16.2 (mean±s.e.m.)	27.8±5.5 (mean±s.e.m.)	high evening ACTH in CKD group (p=0.04)
				Healthy Controls	4	47±7	0.5	24.9±5.5	9.8±1.1
	Oguz et al. (2003)	Male Patients with CKD	60	Healthy Controls	14	27.43±10.34 (mean±s.d.)	1	15.39±4.84 (mean±s.d.)		high ACTH in CKD groups (p<0.001)
				eGFR 60-90	5	27.93±8.9	1	30.93±14.19
				CKD stage 3	12	27.17±10.89	1	39.76±20.23
				CKD stage 4	13	35.54±13.64	1	46.31±15.71
				CKD stage 5 (HD)	16	35.19±14.12	1	39.64±22.77
	van Herle et al. (1998)	Patients on Haemodialysis and Healthy Controls	11	CKD stage 5 (HD)	6	41 [19-60] (mean, range)	0.5	82±18 (mean±s.e.m.)		high ACTH in dialysis group (p=0.02)
				Healthy Controls	5	n.r. [19-50]	0.4	27±9
	Clodi et al. (1998)	Patients on Dialysis and Healthy Controls	21	CKD stage 5 (HD)	7	49.0±6.2 (mean±s.e.m.)	1	28.5±3.8 (mean±s.e.m.)		high ACTH in dialysis groups (p<0.05)
				CKD stage 5 (PD)	7	43.5±4.8	1	33±6
				Healthy Controls	7	39.6±4.2	1	17±1.4
	Studies reporting no significant difference
	Vitolo et al. (2016)	Patients with Obesity (BMI>40 & normal creatinine)	50	n/a		44.2±11.8 (mean±s.d.)	0.38	no correlation with mGFR		n.s.
	Asao et al. (2016)	Patients with Type 2 Diabetes (eGFR >15)	77	n/a		60±14.6 (mean±s.d.)	0.649351	no correlation with eGFR		n.s.
	Olsen et al. (2015)	Patients with Adrenal Adenoma (eGFR >30)	164	eGFR >90	57	63 [53-69] (median; IQR)	0.473684	12.3 [7.7-22.7] (median, IQR)		n.s. (Note: age mismatch between groups)
				eGFR 60-90	90	64 [60-72]	0.444444	14.5 [7.7-19.5]
				eGFR 30-60	17	73 [67-78]	0.235294	18.6 [8.6-30.9]
	Arregger et al. (2014)	Patients on Dialysis with Hypotension	80	Normal Cortisol & Aldosterone Response to Synacthen (A)	15	44.6±8.1 (mean±s.d.)	0.333333	25.7±9 (mean±s.d.)		high ACTH in groups B or D vs control group (p<0.05); low ACTH in group C vs control group (p<0.05)
				Blunted Cortisol & Aldo Synacthen response (B)	4	51±2.9	0.5	98.7±16.9
				Subnormal Cortisol & Normal Aldo Response to Synacthen ( C)	6	39.6±8	0.666667	10.6±3.7
				Normal Cortisol & Blunted Aldo Response to Synacthen (D)	9	41±10	0.777778	34.8±8.9
				Normal Cortisol Response to Synacthen & High Basal Aldo ( E)	16	45.8±9.4	0.5	25.5±10.5
				Healthy Controls	30	43.7±8.8	0.466667	22±5
	Jenkins et al. (1999)	Patients on Dialysis and Healthy Controls	24	Young CKD 5 (HD)	6	20-40 (range)	n.r.	155±35 (mean±s.e.m.)		trend for high ACTH in dialysis groups (p-value n.r.)
				Young CKD 5 (HD) & malnourished	6	20-40		176±30
				Aged CKD 5 (HD) & malnourished	6	50-70		151±23
				Young Healthy Controls	6	20-40		84±16
	Letizia et al. (1996)	Patients on Dialysis and Healthy Controls	34	CKD stage 5 (HD)	14	51.9±17.2 (mean±s.d.)	0.57	39.12±13.36 (mean±s.d.)		n.s.
				Healthy Controls	20	47.0±11.5	0.65	38.3±8.9
	Vigna et al. (1995)	Patients on Dialysis for >10 years & Healthy Controls	17	CKD stage 5 (HD)	10	38-71 (range)	0.6	39.21±11.11 (mean±s.d.)		trend for high ACTH in dialysis groups (p=0.06)
				Healthy Controls	7	n.r.	n.r.	26.88±14.12
	*ACTH concentrations reported in pmol/L were converted to pg/mL (1 pmol/L of ACTH = 4.541 pg/mL)

## Sheet: Table S7_DST
	Table S7: Dexamethasone Suppression Test in CKD
	Citation	Study Population	n total	Groups	n per group	Age	Male	Test Conditions	Dexamethasone Suppression Response				Findings
	Studies reporting resistance of cortisol suppression with Dexamethasone in CKD
									Proportion with CKD
	Singh et al. (2020)	Patients with Adrenal Adenoma	443	non-functioning adrenal adenoma (DST <52nM)	112	59.5 [20-83] (median; range)	0.393	Dex dose: 1mg Cortisol cut-off: 52nM		0.169			failed DST associated with CKD diagnosis (p=0.044, adjusted for age, sex and BMI); significant in multivariable regression
				mild autonomous cortisol secretion (DST 52-138nM)	311	66.1 [29-91]	0.327			0.253
									Proportion of failed DST
	Cardoso et al. (2016)	Renal & Endocrine Outpatients and Healthy Controls	120	CKD stage 1	20	44±15 (mean±s.d.)	0.25	Dex dose: 1mg Cortisol cut-off: 50nM		0			failed DST more frequent with eGFR <60ml/min (p<0.01) (Note: Patients with initial failed DST had sufficient cortisol suppression following four doses of Dex 0.5mg over 48h)
				CKD stage 2	20	48±17	0.2			0.1
				CKD stage 3	20	49±13	0.35			0.15
				CKD stage 4	20	51±21	0.25			0.15
				Healthy Controls	40	50±10	0.5			0
									Cortisol after DST
	Asao et al. (2016)	Patients with Type 2 Diabetes (eGFR >15)	77	n/a		60±14.6 (mean±s.d.)	0.649351	Dex dose: 1mg Cortisol cut-off: 50nM		negative correlation with eGFR (std. β coefficient = -0.441; p<0.001)			negative correlation of F-DST with eGFR (p<0.001); significant in multivariable regression
									Cortisol after DST (nM)		Proportion of failed DST
	Olsen et al. (2015)	Patients with Adrenal Adenoma (eGFR >30)	164	eGFR >90	57	63 [53-69] (median; IQR)	0.473684	Dex dose: 1mg Cortisol cut-off: 50nM		35 [26-46] (median, IQR)		0.21	higher F-DST and more frequent failed DST with eGFR <60ml/min (p<0.001 for both analyses)
				eGFR 60-90	90	64 [60-72]	0.444444			40 [30-73]		0.36
				eGFR 30-60	17	73 [67-78]	0.235294			62 [50-105]		0.76
									Proportion with CKD		eGFR
	Martins et al. (2012)	Patients with resistant hypertension	423	resistant hypertension & failed DST	112	67.9±10.8 (mean±s.d.)	0.39	Dex dose: 1mg Cortisol cut-off: 50nM		0.628		64 [51-81] (median, IQR)	failed DST associated with CKD diagnosis and lower eGFR (p<0.01 for both analyses); significant in multivariable regression
				resistant hypertension & normal DST	311	64.1±10.3	0.250804			0.469		77 [60-92]
									Proportion of failed DST
	van Herle et al. (1998)	Patients on Haemodialysis and Healthy Controls	11	CKD stage 5 (HD)	6	41 [19-60] (mean, range)	0.5	Dex dose: 1mg Cortisol cut-off: 138nM		0.66			trend for more frequent failed DST in HD group
				Healthy Controls	5	n.r. [19-50]	0.4			0
	Studies reporting comparable cortisol suppression with Dexamethasone in CKD
									Cortisol after DST (nM)
	Oguz et al. (2003)	Male Patients with CKD	60	Healthy Controls	14	27.43±10.34 (mean±s.d.)	1	Dex dose: 1mg Cortisol cut-off: 138nM		63.4±23.7 (mean±s.d.)			n.s.
				eGFR 60-90	5	27.93±8.9	1			64.6±18.2
				CKD stage 3	12	27.17±10.89	1			61.8±19
				CKD stage 4	13	35.54±13.64	1			62.1±16.3
				CKD stage 5 (HD)	16	35.19±14.12	1			69±13.5
									Proportion of failed DST
	Trainer et al. (1998)	Patients on Haemodialysis and Healthy Controls	35	Healthy Controls	20	25 [20-33] (mean; range)	0.5	Dex dose: 2x2mg Cortisol cut-off: 50nM		0			n.s.
				CKD stage 5 (HD)	15	59 [26-75] (median; range)	0.533333			0
	Abbreviations: DST - dexamethasone suppression test; F-DST - cortisol after dexamethasone suppression test.

## Sheet: Table S8_11bHSD
	Table S8: Markers of cortisol metabolism by 11beta-HSD enzymes
	Citation	Study Population	n total	Groups	n per group	Age	Male	Sample	(THF+5αTHF)/THE ratio	F/E ratio		Finding
	Sagmeister et al. (2019)	Patients with CKD (stage 0-5)	342	n/a		63 [50-75] (median; IQR)	0.61	spot urine	Spearman ρ= -0.116 (p=0.032) [correlation with eGFR]			urine THFs/THE increases with renal impairment
	Gant et al. (2018)	Patients with Type 2 Diabetes (CKD stage 0-5)	373	n/a		64±9 (mean±s.d.)	0.58	24h urine	std. β= -0.36 (p<0.001) [correlation with eGFR]	std. β= -0.17 (p<0.001) [for correlation with eGFR]		urine THFs/THE and F/E increase with renal impairment; significant in multivariable regression
	Hammer et al. (2010)	Patients with CKD (stage 2-3)	112	n/a		54±12 (mean±s.d.)	0.491071	24h urine	no correlation with eGFR (p= n.r.)	no correlation with eGFR (p= n.r.)		n.s.
	Henschkowski et al. (2008)	Patients with hypertension (CKD stage 0-4)	163	n/a		49.6 [18-84] (mean; range)	0.570552	24h urine	Pearson r= -0.26 (p<0.001) [correlation with CrCl]	Pearson r= -0.32 (p<0.001) [correlation with CrCl]		urine THFs/THE and F/E increase with renal impairment; significant in multivariable regression
	Quinkler et al. (2005)	Patients with CKD undergoing kidney biospy (stage 1-5)	95	n/a		49.3 [18-83] (mean; range)	0.557895	24h urine	Pearson r= -0.406 (p<0.001) [correlation with CrCl]	Pearson r= -0.278 (p<0.01) [correlation with CrCl]		urine THFs/THE and F/E increase with renal impairment
	N'Gankam et al. (2002)	Patients on Dialysis and Healthy Controls	97	CKD stage 5 (HD)	63	68 [30-91] (median; IQR)	0.650794	plasma	3.0±1.2 (mean±s.d.)	9.3±5.3 (mean±s.d.)		higher plasma THFs/THE and F/E in HD group (p<0.001)
				Healthy Controls	34	54 [24-78]	0.588235		1.5±0.4	4.5±2.3
	Homma et al. (2001)	Patients on Dialysis, Patients with Diabetes and Healthy Controls	149	Healthy Controls	69	29.6±12.1 (mean±s.d.)	0.550725	serum		4.0 (mean)		higher serum F/E in HD group than in control or DM groups (p<0.01)
				Diabetes Mellitus	44	57.2±11.6	0.772727			5
				CKD stage 5 (HD)	36	61.6±11.2	0.583333			11.6
	Morineau et al. (1997)	Patients on Dialysis and Healthy Controls	60	Healthy Controls	50	n.r.	n.r.	serum & saliva		9.8±3.5 (mean±s.d.)	0.5±0.19 (mean±s.d.)	higher serum F/E in HD group (p<0.01); lower saliva F/E in HD group (p<0.01)
				CKD stage 5 (HD)	10					23.5±3.9 [serum]	0.38±0.11 [saliva]
